# Supplementary material for: Evaluation of the Antimicrobial Effect of Graphene Oxide Fiber on Fish Bacteria for Application in Aquaculture Systems
Source: Materials (Basel). 2022 Jan 26;15(3):966. doi: 10.3390/ma15030966 (PMC8840572; doi:10.3390/ma15030966)
Supplement: Supplementary file 1 [file materials-15-00966-s001.zip]

Archive with 1 entries (1 files):
- materials-1526868-supplementary.pdf
